# Supplementary material for: Metabolomic Evaluation of Tissue-Specific Defense Responses in Tomato Plants Modulated by PGPR-Priming against Phytophthora capsici Infection
Source: Plants (Basel). 2021 Jul 26;10(8):1530. doi: 10.3390/plants10081530 (PMC8400099; doi:10.3390/plants10081530)
Supplement: Supplementary file 1 [file plants-10-01530-s001.zip]

Archive with 1 entries (1 files):
- plants-1303998-supplementary.pdf
